# Supplementary material for: Palmitoylethanolamide Mitigates Paclitaxel Toxicity in Primary Dorsal Root Ganglion Neurons
Source: Biomolecules. 2022 Dec 14;12(12):1873. doi: 10.3390/biom12121873 (PMC9775584; doi:10.3390/biom12121873)
Supplement: Supplementary file 1 [file biomolecules-12-01873-s001.zip]

Archive with 1 entries (1 files):
- biomolecules-2082780-Supplementary Materials - clean.pdf
